# Supplementary material for: Uncovering Metal-Decorated TiO2 Photocatalysts for Ciprofloxacin Degradation—A Combined Experimental and DFT Study
Source: Int J Mol Sci. 2024 Nov 4;25(21):11844. doi: 10.3390/ijms252111844 (PMC11546676; doi:10.3390/ijms252111844)
Supplement: Supplementary file 1 [file ijms-25-11844-s001.zip]

Archive with 1 entries (1 files):
- ijms-3257989-supplementary.pdf
